# Supplementary material for: Redetermination of Fe2[BP3O12]
Source: Acta Crystallogr Sect E Struct Rep Online. 2010 Aug 4;66(Pt 9):i63. doi: 10.1107/S1600536810029818 (PMC3007966; doi:10.1107/S1600536810029818)
Supplement: Supplementary file 1 [file e-66-00i63-sup1.cif]

##############################################################################
###                                                                        ###
###        Electronic paper (Acta Crystallographica Section E)             ###
###                                                                        ###
##############################################################################
#                                                                            #
# This CIF contains the data in a paper accepted for publication in Acta     #
# Crystallographica Section E. It conforms to the requirements of Notes      #
# for Authors for Section E, and has been peer reviewed under the auspices   #
# of the IUCr Commission on Journals.                                        #
#                                                                            #
# Full details of the Crystallographic Information File format               #
# are given in the paper "The Crystallographic Information File (CIF):       #
# a New Standard Archive File for Crystallography" by S. R. Hall, F. H.      #
# Allen and I. D. Brown [Acta Cryst. (1991), A47, 655-685].                  #
#                                                                            #
# The current version of the core CIF dictionary is obtainable from          #
# ftp://ftp.iucr.org/pub/cif_core.dic. The current version number is 2.4.    #
#                                                                            #
# Software is freely available for graphical display of the structure(s) in  #
# this CIF.  For information consult the CIF home page http://www.iucr.org/  #
# cif/home.html                                                              #
#                                                                            #
# This file may be used for bona fide research purposes within the           #
# scientific community so long as proper attribution is given to the journal # 
# article from which it was obtained.                                        #
#                                                                            #
##############################################################################
                                             
data_I
_audit_creation_method     SHELXL-97
_chemical_name_systematic
;
diiron(III) borotriphosphate
;
_chemical_name_common     ?
_chemical_formula_moiety     ?
_chemical_formula_sum     'B Fe2 O12 P3'
_chemical_formula_structural     'Fe2 [B P3 O12]'
_chemical_formula_iupac     'Fe2 [B P3 O12]'
_chemical_formula_weight     407.42
_chemical_melting_point     ?
_symmetry_cell_setting     hexagonal
_symmetry_space_group_name_H-M     'P 63/m'
_symmetry_space_group_name_Hall     '-P 6c'
loop_
    _symmetry_equiv_pos_as_xyz
    'x, y, z'
    'x-y, x, z+1/2'
    '-y, x-y, z'
    '-x, -y, z+1/2'
    '-x+y, -x, z'
    'y, -x+y, z+1/2'
    '-x, -y, -z'
    '-x+y, -x, -z-1/2'
    'y, -x+y, -z'
    'x, y, -z-1/2'
    'x-y, x, -z'
    '-y, x-y, -z-1/2'
_cell_length_a     8.0347(8)
_cell_length_b     8.0347(8)
_cell_length_c     7.4163(13)
_cell_angle_alpha     90.00
_cell_angle_beta     90.00
_cell_angle_gamma     120.00
_cell_volume     414.63(9)
_cell_formula_units_Z     2
_cell_measurement_reflns_used     1049
_cell_measurement_theta_min     4.0156
_cell_measurement_theta_max     27.3794
_cell_measurement_temperature     293(2)
_exptl_crystal_description     'prism'
_exptl_crystal_colour     'light-red'
_exptl_crystal_size_max     0.15
_exptl_crystal_size_mid     0.05
_exptl_crystal_size_min     0.05
_exptl_crystal_density_diffrn     3.263
_exptl_crystal_density_meas     ?
_exptl_crystal_density_method     'not measured'
_exptl_crystal_F_000     396
_exptl_absorpt_coefficient_mu     4.152
_exptl_absorpt_correction_type     multi-scan
_exptl_absorpt_process_details     '(<i>ABSCOR</i>; Higashi, 1995)'
_exptl_absorpt_correction_T_min     0.5748
_exptl_absorpt_correction_T_max     0.8193
_diffrn_ambient_temperature     293(2)
_diffrn_radiation_type     MoK\a
_diffrn_radiation_wavelength     0.71073
_diffrn_radiation_source     'fine-focus sealed tube'
_diffrn_radiation_monochromator     'Graphite Monochromator'
_diffrn_measurement_device_type     'Rigaku Mercury70 CCD diffractometer'
_diffrn_measurement_method     '\w scans'
_diffrn_detector_area_resol_mean     14.6306
_diffrn_reflns_number     3247
_diffrn_reflns_av_R_equivalents     0.0423
_diffrn_reflns_av_sigmaI/netI     0.0262
_diffrn_reflns_theta_min     2.93
_diffrn_reflns_theta_max     27.43
_diffrn_reflns_theta_full     27.43
_diffrn_measured_fraction_theta_max     0.997
_diffrn_measured_fraction_theta_full     0.997
_diffrn_reflns_limit_h_min     -10
_diffrn_reflns_limit_h_max     10
_diffrn_reflns_limit_k_min     -10
_diffrn_reflns_limit_k_max     10
_diffrn_reflns_limit_l_min     -9
_diffrn_reflns_limit_l_max     6
_refine_special_details
;
Refinement of <i>F</i>^2^ against ALL reflections. The weighted <i>R</i>-factor
<i>wR</i> and goodness of fit <i>S</i> are based on <i>F</i>^2^, conventional
<i>R</i>-factors <i>R</i> are based on <i>F</i>, with <i>F</i> set to zero for
negative <i>F</i>^2^. The threshold expression of <i>F</i>^2^ >
\s(<i>F</i>^2^) is used only for calculating <i>R</i>-factors(gt) <i>etc</i>.
and is not relevant to the choice of reflections for refinement.
<i>R</i>-factors based on <i>F</i>^2^ are statistically about twice as large
as those based on <i>F</i>, and <i>R</i>- factors based on ALL data will be
even larger.
;
_reflns_number_total     345
_reflns_number_gt     338
_reflns_threshold_expression     I>2\s(I)
_refine_ls_structure_factor_coef     Fsqd
_refine_ls_matrix_type     full
_refine_ls_R_factor_all     0.0363
_refine_ls_R_factor_gt     0.0348
_refine_ls_wR_factor_gt     0.0707
_refine_ls_wR_factor_ref     0.0718
_refine_ls_goodness_of_fit_ref     1.073
_refine_ls_restrained_S_all     1.073
_refine_ls_number_reflns     345
_refine_ls_number_parameters     33
_refine_ls_number_restraints     0
_refine_ls_hydrogen_treatment     ?
_refine_ls_weighting_scheme     calc
_refine_ls_weighting_details
         'calc w=1/[\s^2^(Fo^2^)+(0.0168P)^2^+3.0000P] where P=(Fo^2^+2Fc^2^)/3'
_atom_sites_solution_hydrogens     ?
_atom_sites_solution_primary     direct
_atom_sites_solution_secondary     difmap
_refine_ls_shift/su_max     0.000
_refine_ls_shift/su_mean     0.000
_refine_diff_density_max     0.579
_refine_diff_density_min     -0.782
_refine_ls_extinction_method     none
_refine_ls_extinction_coef     ?
loop_
    _atom_type_symbol
    _atom_type_description
    _atom_type_scat_dispersion_real
    _atom_type_scat_dispersion_imag
    _atom_type_scat_source
    'B' 'B' 0.0013 0.0007
                         'International Tables Vol C Tables 4.2.6.8 and 6.1.1.4'
    'O' 'O' 0.0106 0.0060
                         'International Tables Vol C Tables 4.2.6.8 and 6.1.1.4'
    'P' 'P' 0.1023 0.0942
                         'International Tables Vol C Tables 4.2.6.8 and 6.1.1.4'
    'Fe' 'Fe' 0.3463 0.8444
                         'International Tables Vol C Tables 4.2.6.8 and 6.1.1.4'
_computing_data_collection     '<i>CrystalClear</i> (Rigaku, 2004)'
_computing_cell_refinement     '<i>CrystalClear</i> (Rigaku, 2004)'
_computing_data_reduction     '<i>CrystalClear</i> (Rigaku, 2004)'
_computing_structure_solution     'SHELXS97 (Sheldrick, 2008)'
_computing_structure_refinement     '<i>SHELXL97</i> (Sheldrick, 2008)'
_computing_molecular_graphics     '<i>DIAMOND</i> (Brandenburg, 2004)'
_computing_publication_material
               '<i>SHELXTL</i> (Sheldrick, 2008) and <i>PLATON</i> (Spek, 2009)'
loop_
    _atom_site_type_symbol
    _atom_site_label
    _atom_site_fract_x
    _atom_site_fract_y
    _atom_site_fract_z
    _atom_site_U_iso_or_equiv
    _atom_site_adp_type
    _atom_site_calc_flag
    _atom_site_refinement_flags
    _atom_site_occupancy
    _atom_site_disorder_assembly
    _atom_site_disorder_group
    Fe Fe1 0.6667 0.3333 0.45190(12) 0.0072(3) Uani d S 1 . .
    P P1 1.04513(17) 0.68473(17) 0.2500 0.0064(3) Uani d S 1 . .
    O O2 0.8735(5) 0.4782(5) 0.2500 0.0080(7) Uani d S 1 . .
    O O1 0.9428(5) 0.8099(5) 0.2500 0.0097(8) Uani d S 1 . .
    B B1 1.0000 1.0000 0.2500 0.0101(19) Uani d S 1 . .
    O O3 1.1626(3) 0.7289(3) 0.4200(4) 0.0115(6) Uani d . 1 . .
loop_
    _atom_site_aniso_label
    _atom_site_aniso_U_11
    _atom_site_aniso_U_22
    _atom_site_aniso_U_33
    _atom_site_aniso_U_12
    _atom_site_aniso_U_13
    _atom_site_aniso_U_23
    Fe1 0.0076(3) 0.0076(3) 0.0063(5) 0.00381(15) 0.000 0.000
    P1 0.0055(6) 0.0057(6) 0.0077(7) 0.0025(5) 0.000 0.000
    O2 0.0067(15) 0.0059(16) 0.0099(19) 0.0021(13) 0.000 0.000
    O1 0.0060(16) 0.0056(16) 0.017(2) 0.0022(13) 0.000 0.000
    B1 0.008(2) 0.008(2) 0.014(5) 0.0040(12) 0.000 0.000
    O3 0.0116(12) 0.0115(12) 0.0127(15) 0.0066(10) -0.0045(11) -0.0019(10)
_geom_special_details
;
All e.s.d.'s (except the e.s.d. in the dihedral angle between two l.s. planes)
are estimated using the full covariance matrix. The cell e.s.d.'s are taken
into account individually in the estimation of e.s.d.'s in distances, angles
and torsion angles; correlations between e.s.d.'s in cell parameters are only
used when they are defined by crystal symmetry. An approximate (isotropic)
treatment of cell e.s.d.'s is used for estimating e.s.d.'s involving l.s.
planes.
;
loop_
    _geom_bond_atom_site_label_1
    _geom_bond_atom_site_label_2
    _geom_bond_site_symmetry_2
    _geom_bond_distance
    _geom_bond_publ_flag
    Fe1 O3 7_766 1.929(2) y
    Fe1 O3 11_546 1.929(2) ?
    Fe1 O3 9_566 1.929(2) ?
    Fe1 O2 8_666 2.103(2) ?
    Fe1 O2 . 2.103(2) y
    Fe1 O2 3_655 2.103(2) ?
    P1 O3 . 1.507(3) y
    P1 O3 10_556 1.507(3) ?
    P1 O2 . 1.538(3) y
    P1 O1 . 1.586(3) y
    O2 Fe1 8_666 2.103(2) ?
    O1 B1 . 1.357(3) y
    B1 O1 3_765 1.357(3) ?
    B1 O1 8_676 1.357(3) ?
    O3 Fe1 7_766 1.929(2) ?
loop_
    _geom_angle_atom_site_label_1
    _geom_angle_atom_site_label_2
    _geom_angle_atom_site_label_3
    _geom_angle_site_symmetry_1
    _geom_angle_site_symmetry_3
    _geom_angle
    _geom_angle_publ_flag
    O3 Fe1 O3 7_766 11_546 97.83(11) ?
    O3 Fe1 O3 7_766 9_566 97.83(11) ?
    O3 Fe1 O3 11_546 9_566 97.83(11) ?
    O3 Fe1 O2 7_766 8_666 93.65(11) ?
    O3 Fe1 O2 11_546 8_666 91.53(11) ?
    O3 Fe1 O2 9_566 8_666 164.04(11) ?
    O3 Fe1 O2 7_766 . 91.53(11) ?
    O3 Fe1 O2 11_546 . 164.04(11) ?
    O3 Fe1 O2 9_566 . 93.65(11) ?
    O2 Fe1 O2 8_666 . 74.92(10) ?
    O3 Fe1 O2 7_766 3_655 164.04(11) ?
    O3 Fe1 O2 11_546 3_655 93.65(11) ?
    O3 Fe1 O2 9_566 3_655 91.53(11) ?
    O2 Fe1 O2 8_666 3_655 74.92(10) ?
    O2 Fe1 O2 . 3_655 74.92(10) ?
    O3 P1 O3 . 10_556 113.6(2) ?
    O3 P1 O2 . . 111.85(12) ?
    O3 P1 O2 10_556 . 111.85(12) ?
    O3 P1 O1 . . 108.24(12) ?
    O3 P1 O1 10_556 . 108.24(12) ?
    O2 P1 O1 . . 102.37(18) ?
    P1 O2 Fe1 . . 129.13(10) ?
    P1 O2 Fe1 . 8_666 129.14(10) ?
    Fe1 O2 Fe1 . 8_666 90.78(13) ?
    B1 O1 P1 . . 136.3(3) ?
    O1 B1 O1 3_765 8_676 120.0000(10)
                                    ?
    O1 B1 O1 3_765 . 120.0000(10)
                                ?
    O1 B1 O1 8_676 . 120.0000(10)
                                ?
    P1 O3 Fe1 . 7_766 142.54(17) ?
data_global
_journal_date_recd_electronic     2010-07-08
_journal_date_accepted     2010-07-27
_journal_name_full     'Acta Crystallographica, Section E'
_journal_year     2010
_journal_volume     66
_journal_issue      9
_journal_page_first     i63
_journal_page_last     i63
_journal_paper_category     QI
_journal_coeditor_code     WM2377
_publ_contact_author_name     'Feifei Li'
_publ_contact_author_address
;
Department of Physics and Chemistry, Henan Polytechnic University, Jiaozuo,
 Henan 454000, People's Republic of China
;
_publ_contact_author_email     'lifeifei@hpu.edu.cn '
_publ_contact_author_fax     ?
_publ_contact_author_phone     ?
_publ_section_title
;
Redetermination of Fe~2~[BP~3~O~12~]
;
loop_
    _publ_author_name
    _publ_author_footnote
    _publ_author_address
    'Li, Fei Fei' .
;
Department of Physics and Chemistry, Henan Polytechnic University, Jiaozuo,
Henan 454000, People's Republic of China
;
    'Zhang, Hui Ju' .
;
Department of Physics and Chemistry, Henan Polytechnic University, Jiaozuo,
Henan 454000, People's Republic of China
;
    'Zhang, Li Na' .
;
Department of Physics and Chemistry, Henan Polytechnic University, Jiaozuo,
Henan 454000, People's Republic of China
;
