# Supplementary material for: Redetermination of Fe2[BP3O12]
Source: Acta Crystallogr Sect E Struct Rep Online. 2010 Aug 4;66(Pt 9):i63. doi: 10.1107/S1600536810029818 (PMC3007966; doi:10.1107/S1600536810029818)
Supplement: Supplementary file 2 [file e-66-00i63-Isup2.hkl]

# 
# h,k,l, Fc-squared, Fo-squared, sigma(Fo-squared) and status flag 
# 
data_I
_shelx_title ' a in P6(3)/m' 
_shelx_refln_list_code          4 
_shelx_F_calc_maximum      116.85 
_exptl_crystal_F_000       396.00 
_reflns_d_resolution_high  0.7715 
 
loop_ 
 _symmetry_equiv_pos_as_xyz 
 'x, y, z' 
 'x-y, x, z+1/2' 
 '-y, x-y, z' 
 '-x, -y, z+1/2' 
 '-x+y, -x, z' 
 'y, -x+y, z+1/2' 
 '-x, -y, -z' 
 '-x+y, -x, -z-1/2' 
 'y, -x+y, -z' 
 'x, y, -z-1/2' 
 'x-y, x, -z' 
 '-y, x-y, -z-1/2' 
 
_cell_length_a     8.0347 
_cell_length_b     8.0347 
_cell_length_c     7.4163 
_cell_angle_alpha  90.000 
_cell_angle_beta   90.000 
_cell_angle_gamma 120.000 
 
_shelx_F_squared_multiplier     1.000 
 
loop_ 
 _refln_index_h 
 _refln_index_k 
 _refln_index_l 
 _refln_F_squared_calc 
 _refln_F_squared_meas 
 _refln_F_squared_sigma 
 _refln_observed_status 
   0   1   0     2073.57     2028.33     16.00 o 
  -1   2   0     4047.49     3927.39     28.80 o 
   0   2   0     1827.16     1749.54     16.34 o 
  -2   3   0     3038.68     2982.14     26.73 o 
  -1   3   0      894.55     1026.84     13.69 o 
   0   3   0     7382.79     6651.68     47.76 o 
  -3   4   0     3769.46     3718.64     36.73 o 
  -2   4   0     1080.54      962.28     14.86 o 
  -1   4   0      374.24      351.60     11.72 o 
   0   4   0     2600.66     2661.43     31.38 o 
  -4   5   0    12159.40    12157.92     84.62 o 
  -3   5   0      591.37      595.35     14.63 o 
  -2   5   0     3232.97     3156.74     32.15 o 
  -1   5   0      441.89      445.53     15.75 o 
   0   5   0      886.28      909.19     20.27 o 
  -5   6   0     1433.06     1364.17     26.22 o 
  -4   6   0        6.10        7.13      5.74 o 
  -3   6   0    10395.84    10065.00     98.30 o 
  -2   6   0      247.52      230.11     12.39 o 
  -1   6   0       24.30       25.92      5.57 o 
   0   6   0     4090.28     4207.16     65.44 o 
  -6   7   0     1204.69     1332.87     33.74 o 
  -5   7   0     3956.19     4056.15     74.18 o 
  -4   7   0      533.35      512.48     18.32 o 
  -3   7   0     1089.51     1128.04     26.06 o 
  -2   7   0      531.11      522.87     17.83 o 
  -1   7   0       66.12       49.80      8.20 o 
   0   7   0      186.02      184.98     15.36 o 
  -7   8   0     1079.93     1124.04     42.82 o 
  -6   8   0      108.74       68.98      9.86 o 
  -5   8   0      148.20      138.24     10.09 o 
  -4   8   0     1068.56     1084.20     35.58 o 
  -3   8   0      448.19      475.04     20.16 o 
  -2   8   0     1496.30     1485.79     46.60 o 
  -1   8   0      770.63      840.88     34.14 o 
   0   8   0      707.27      753.35     41.61 o 
  -8   9   0      697.18      659.90     36.90 o 
  -7   9   0       81.04      101.74     16.24 o 
  -6   9   0     1084.01     1101.90     59.53 o 
  -5   9   0      393.15      380.65     22.53 o 
  -4   9   0      327.09      320.41     18.99 o 
  -3   9   0     2628.00     2717.33     96.21 o 
  -2   9   0      852.58      931.83     47.32 o 
  -1   9   0       27.44       35.16     14.36 o 
   0   9   0      379.01      428.38     36.02 o 
  -7  10   0      854.44      850.27     70.32 o 
  -6  10   0     1028.85     1047.59     83.47 o 
  -5  10   0      281.51      289.56     26.20 o 
  -4  10   0      141.42       95.28     14.20 o 
  -3  10   0     1102.96     1101.56     89.25 o 
   0   1   1      282.20      282.61      3.22 o 
  -1   2   1     7552.03     7302.39     32.25 o 
   0   2   1     2232.21     2177.80     12.32 o 
  -2   3   1      896.26      886.62      9.73 o 
  -1   3   1      363.93      341.05      6.39 o 
   0   3   1     3386.77     3694.48     21.42 o 
  -3   4   1      146.80      136.34      5.99 o 
  -2   4   1       28.04       62.72      5.27 o 
  -1   4   1        5.25       17.89      3.34 o 
   0   4   1       67.43       69.21      4.53 o 
  -4   5   1      475.04      489.93      9.88 o 
  -3   5   1      390.99      385.90      8.86 o 
  -2   5   1     2868.17     2945.36     23.03 o 
  -1   5   1      771.35      786.20     11.38 o 
   0   5   1      876.59      891.15     14.52 o 
  -5   6   1     1276.49     1249.68     19.85 o 
  -4   6   1      233.14      226.05      7.44 o 
  -3   6   1       42.21       45.56      5.96 o 
  -2   6   1       22.82       20.96      4.47 o 
  -1   6   1      399.37      371.06     10.18 o 
   0   6   1        4.81       10.81      3.23 o 
  -6   7   1        0.41       12.59      4.24 o 
  -5   7   1       62.09       27.11      4.04 o 
  -4   7   1       61.71       52.10      6.53 o 
  -3   7   1      277.29      264.84      8.78 o 
  -2   7   1     1855.13     1824.50     27.47 o 
  -1   7   1      102.86       95.15      5.98 o 
   0   7   1      385.15      379.32     13.50 o 
  -7   8   1       95.65       60.83      7.13 o 
  -6   8   1      162.48      137.66      8.48 o 
  -5   8   1     1507.71     1567.94     35.47 o 
  -4   8   1      351.34      340.47     11.63 o 
  -3   8   1      318.05      291.42     13.06 o 
  -2   8   1      697.28      742.14     19.02 o 
  -1   8   1       21.82       24.73      4.33 o 
   0   8   1      598.96      577.11     23.69 o 
  -8   9   1      616.35      605.58     21.98 o 
  -7   9   1       24.12       30.09      6.20 o 
  -6   9   1        0.56       13.83      5.38 o 
  -5   9   1      313.86      280.00     13.67 o 
  -4   9   1       13.04       27.75      5.65 o 
  -3   9   1        0.50       20.56      5.38 o 
  -2   9   1        3.66       24.83      5.56 o 
  -1   9   1       64.30       40.78      5.93 o 
  -7  10   1       27.36       29.99      5.85 o 
  -6  10   1      228.92      209.75     15.14 o 
  -5  10   1      288.54      258.85     17.89 o 
  -4  10   1       26.33       18.26      5.51 o 
  -3  10   1      253.57      243.73     18.02 o 
   0   0   2     1752.78     1830.04     22.05 o 
   0   1   2     3429.16     3485.91     17.42 o 
  -1   2   2     6516.84     6194.86     27.84 o 
   0   2   2     3468.53     3583.18     20.00 o 
  -2   3   2      342.75      343.55      6.40 o 
  -1   3   2       33.58       10.50      2.36 o 
   0   3   2      573.92      578.87      7.15 o 
  -3   4   2      319.82      298.83      7.96 o 
  -2   4   2     7092.84     6965.53     41.02 o 
  -1   4   2     3614.03     3681.92     23.91 o 
   0   4   2       38.06       27.14      3.20 o 
  -4   5   2     3014.26     2983.53     23.06 o 
  -3   5   2     2755.27     2826.75     21.12 o 
  -2   5   2       25.12       29.13      5.17 o 
  -1   5   2     4469.27     4555.50     28.07 o 
   0   5   2      265.93      278.35      7.37 o 
  -5   6   2      282.41      276.86      8.84 o 
  -4   6   2     4439.73     4511.84     49.55 o 
  -3   6   2       53.17       47.37      4.83 o 
  -2   6   2      137.48      144.02      6.66 o 
  -1   6   2     4580.24     4648.53     51.89 o 
   0   6   2      227.99      238.20      9.65 o 
  -6   7   2      314.90      302.24     11.71 o 
  -5   7   2      587.74      620.39     14.32 o 
  -4   7   2      890.35      882.63     18.52 o 
  -3   7   2      106.83       93.81      7.21 o 
  -2   7   2     2087.86     2124.35     37.21 o 
  -1   7   2      497.13      486.61     15.89 o 
   0   7   2       22.36       34.66      6.22 o 
  -7   8   2      417.59      369.61     15.93 o 
  -6   8   2     1260.07     1272.68     27.41 o 
  -5   8   2       12.01       23.83      4.94 o 
  -4   8   2      727.06      728.39     21.16 o 
  -3   8   2      292.05      291.97     12.49 o 
  -2   8   2       55.44       43.93      5.72 o 
  -1   8   2     1868.87     1891.73     68.04 o 
   0   8   2      146.85      123.70     11.93 o 
  -8   9   2       16.45       25.48      5.58 o 
  -7   9   2     2028.67     2071.61     59.32 o 
  -6   9   2      668.94      645.18     25.32 o 
  -5   9   2      562.64      554.11     24.21 o 
  -4   9   2     1481.21     1582.45     57.19 o 
  -3   9   2     1089.10     1149.11     37.30 o 
  -2   9   2      175.07      174.64     12.95 o 
  -1   9   2     1391.35     1452.31     81.09 o 
  -6  10   2       37.25       27.10      6.05 o 
  -5  10   2      980.89      950.93     55.99 o 
  -4  10   2      226.58      206.16     15.47 o 
   0   1   3      229.17      135.04      3.06 o 
  -1   2   3     1468.99     1460.07     11.64 o 
   0   2   3     4453.91     4597.81     26.85 o 
  -2   3   3     4206.37     4349.17     25.91 o 
  -1   3   3     2312.30     2299.43     16.08 o 
   0   3   3       16.03       15.19      3.03 o 
  -3   4   3     2592.67     2546.93     19.55 o 
  -2   4   3      776.48      789.12     12.65 o 
  -1   4   3     8792.73     8959.61     48.30 o 
   0   4   3     2482.50     2445.18     21.51 o 
  -4   5   3      423.44      438.73      9.74 o 
  -3   5   3       23.39       25.58      3.48 o 
  -2   5   3      168.97      158.85      5.70 o 
  -1   5   3     1934.87     1960.75     18.33 o 
   0   5   3       24.96       30.06      4.52 o 
  -5   6   3       97.48       78.61      6.69 o 
  -4   6   3        9.28       13.68      4.09 o 
  -3   6   3       25.19       18.39      3.70 o 
  -2   6   3     1612.99     1673.37     24.41 o 
  -1   6   3     2838.42     2861.08     43.87 o 
   0   6   3       17.84       19.50      4.25 o 
  -6   7   3     2933.76     2997.67     55.72 o 
  -5   7   3      104.67       91.50      6.34 o 
  -4   7   3     1596.19     1700.65     33.12 o 
  -3   7   3     4864.77     4994.92     78.32 o 
  -2   7   3      274.55      274.91     13.30 o 
  -1   7   3     1085.12     1142.05     34.00 o 
   0   7   3     2907.53     2966.21     68.88 o 
  -7   8   3      157.56      130.84     13.83 o 
  -6   8   3      827.80      798.31     24.04 o 
  -5   8   3        2.92       15.39      3.97 o 
  -4   8   3        6.60       23.58      5.15 o 
  -3   8   3      356.81      378.35     14.16 o 
  -2   8   3        2.72        8.76      4.82 o 
  -1   8   3      133.63       93.12      8.63 o 
   0   8   3      418.04      402.39     17.46 o 
  -8   9   3       18.70       22.66      6.18 o 
  -7   9   3      660.13      613.96     32.79 o 
  -6   9   3      119.47      105.28      9.53 o 
  -5   9   3     1135.06     1098.58     35.65 o 
  -4   9   3      549.98      527.10     20.54 o 
  -3   9   3        3.84       27.44      5.57 o 
  -2   9   3       82.40       65.68     10.17 o 
  -1   9   3      303.98      293.25     21.03 o 
   0   1   4        1.23        5.08      1.90 o 
  -1   2   4       99.53      111.18      3.95 o 
   0   2   4       26.54       34.48      2.35 o 
  -2   3   4      483.19      454.93      6.05 o 
  -1   3   4      408.48      454.17      8.31 o 
   0   3   4     2653.30     2787.97     17.58 o 
  -3   4   4      373.31      352.59      9.94 o 
  -2   4   4       15.42       13.70      2.95 o 
  -1   4   4      271.98      281.21      7.84 o 
   0   4   4      673.28      638.91     11.69 o 
  -4   5   4      193.13      198.07      7.77 o 
  -3   5   4      195.62      204.00      8.00 o 
  -2   5   4      693.08      662.63     13.71 o 
  -1   5   4        0.85       23.58      3.58 o 
   0   5   4      183.07      164.46      7.50 o 
  -5   6   4      134.86      133.93      8.26 o 
  -4   6   4      978.75      964.93     22.07 o 
  -3   6   4     2142.38     2240.01     34.97 o 
  -2   6   4     1024.75     1012.29     22.18 o 
  -1   6   4     1134.78     1134.83     30.29 o 
   0   6   4     1141.10     1179.54     31.34 o 
  -6   7   4       57.53       56.95      5.74 o 
  -5   7   4      501.22      492.46     14.62 o 
  -4   7   4        2.98       14.17      3.67 o 
  -3   7   4      221.72      221.14     10.67 o 
  -2   7   4       32.27       25.60      5.26 o 
  -1   7   4        4.76       15.95      4.75 o 
   0   7   4      480.43      457.32     22.03 o 
  -7   8   4      370.40      348.03     16.45 o 
  -6   8   4      136.73      107.18     10.43 o 
  -5   8   4      442.86      400.64     17.91 o 
  -4   8   4      276.68      235.52     12.83 o 
  -3   8   4       32.64       36.45      7.35 o 
  -2   8   4      197.35      200.68     12.64 o 
  -1   8   4        1.26       17.55      5.64 o 
   0   8   4       46.78       28.79      5.51 o 
  -7   9   4      537.02      513.09     34.99 o 
  -6   9   4      164.14      136.61     14.74 o 
  -5   9   4        7.76       19.83      4.20 o 
  -4   9   4      263.52      219.01     17.87 o 
  -3   9   4       74.53       57.77      9.81 o 
  -2   9   4       35.63       37.95      8.81 o 
   0   1   5     2002.30     2099.35     19.09 o 
  -1   2   5     2652.81     2808.46     20.42 o 
   0   2   5     4338.33     4405.83     30.00 o 
  -2   3   5     2958.27     3015.91     20.18 o 
  -1   3   5     2058.34     2105.91     16.80 o 
   0   3   5     1018.91     1068.74     14.98 o 
  -3   4   5      403.45      424.32     10.98 o 
  -2   4   5       10.67       26.09      4.25 o 
  -1   4   5      936.99      977.81     19.17 o 
   0   4   5      385.25      407.50     10.21 o 
  -4   5   5      336.57      343.34     10.89 o 
  -3   5   5     1767.84     1854.63     32.95 o 
  -2   5   5     4653.31     4743.94     74.03 o 
  -1   5   5      382.45      388.67     13.22 o 
   0   5   5     2369.17     2452.83     67.88 o 
  -5   6   5     2594.79     2686.39     55.93 o 
  -4   6   5     1225.87     1264.36     32.25 o 
  -3   6   5       30.39       22.89      4.26 o 
  -2   6   5      818.15      826.06     25.85 o 
  -1   6   5     1599.56     1689.46     39.43 o 
   0   6   5        0.29       11.70      5.82 o 
  -6   7   5      443.25      389.25     20.56 o 
  -5   7   5       32.42       40.23      6.38 o 
  -4   7   5      832.56      840.78     31.11 o 
  -3   7   5       89.98       79.48     10.28 o 
  -2   7   5     1086.46     1107.19     45.11 o 
  -1   7   5      850.78      877.05     43.01 o 
   0   7   5       18.51       29.39      7.00 o 
  -7   8   5       65.74       51.35      8.35 o 
  -6   8   5      916.40      974.37     52.54 o 
  -5   8   5     2647.80     2652.26    102.11 o 
  -4   8   5      254.31      234.47     13.34 o 
  -3   8   5     1097.05     1140.13     40.69 o 
  -2   8   5     1635.81     1732.41     58.31 o 
  -1   8   5        7.07       24.89      7.64 o 
   0   0   6    13653.66    13675.12    593.56 o 
   0   1   6       34.50       31.44      5.55 o 
  -1   2   6       19.41       15.63      3.70 o 
   0   2   6       24.41       17.20      3.36 o 
  -2   3   6      207.96      196.43     12.87 o 
  -1   3   6      782.82      800.19     22.20 o 
   0   3   6      699.18      716.20     25.59 o 
  -3   4   6      403.50      350.91     17.47 o 
  -2   4   6      122.81      127.56     11.62 o 
  -1   4   6       41.75       29.93      5.60 o 
   0   4   6      221.14      184.97     15.92 o 
  -4   5   6     1080.86     1068.23     43.72 o 
  -3   5   6        6.77       16.94      8.29 o 
  -2   5   6      412.50      352.80     25.00 o 
  -1   5   6      186.33      172.60     11.70 o 
   0   5   6       36.06       34.76     12.05 o 
  -5   6   6      189.14      166.50     16.39 o 
  -4   6   6      295.30      281.07     20.80 o 
  -3   6   6     1562.24     1671.36     47.58 o 
  -2   6   6        0.22       16.40      7.14 o 
  -1   6   6      372.97      363.11     21.14 o 
   0   6   6      409.51      395.60     25.37 o 
  -6   7   6      180.58      116.13     20.44 o 
  -5   7   6      294.25      238.95     16.75 o 
  -4   7   6       15.52       28.92      5.42 o 
  -3   7   6      134.11       96.96     17.76 o 
  -2   7   6       46.56       43.88      7.36 o 
  -1   7   6       48.83       42.22      9.34 o 
   0   7   6        0.21       23.89      6.13 o 
  -5   8   6        0.38        4.25      6.30 o 
  -4   8   6        2.89       16.05      7.28 o 
  -3   8   6       13.48       29.46      6.38 o 
   0   1   7     1263.40     1266.27     27.33 o 
  -1   2   7     1324.95     1321.79     55.44 o 
   0   2   7      441.10      432.51     30.79 o 
  -2   3   7      689.96      713.77     48.78 o 
  -1   3   7      986.42      968.56     64.05 o 
   0   3   7      379.94      321.98     46.72 o 
  -3   4   7     1868.50     1920.14     71.53 o 
  -2   4   7       56.06       63.45     11.17 o 
  -1   4   7     1537.55     1423.01     87.89 o 
   0   4   7     1860.80     1907.64     88.93 o 
  -4   5   7      232.59      194.85     33.55 o 
  -3   5   7      460.29      410.31     31.32 o 
  -2   5   7       36.60       53.44     11.14 o 
  -1   5   7      338.55      353.42     56.56 o 
   0   5   7      167.74      173.43     20.15 o 
  -5   6   7       67.80       37.88     12.57 o 
  -4   6   7      523.57      546.52     70.04 o 
  -3   6   7        7.78       17.41      7.29 o 
  -2   6   7      881.90      872.98     64.74 o 
  -1   6   7      429.43      430.75     42.13 o 
   0   6   7        2.34       20.16     14.49 o 
  -4   7   7      767.69      754.85     83.81 o 
  -3   7   7     1814.12     1799.72    191.29 o 
   0   0   8      162.18      110.23     31.62 o 
   0   1   8      387.63      375.35     21.67 o 
  -1   2   8     1387.25     1409.44     48.54 o 
   0   2   8      491.03      402.92     70.29 o 
  -2   3   8       52.95       17.95     10.29 o 
  -1   3   8       99.10       95.76     14.92 o 
   0   3   8       16.53       17.53      8.49 o 
  -3   4   8       47.63       17.95      8.49 o 
  -2   4   8     1535.22     1496.26     70.41 o 
  -1   4   8      825.61      623.40    107.29 o 
   0   4   8       16.21        8.82     12.69 o 
  -4   5   8      894.11      758.23    134.92 o 
  -3   5   8      723.62      721.85    105.25 o 
  -2   5   8        4.92       22.86      7.80 o 
  -1   5   8     1131.67     1059.08    145.61 o 
   0   5   8       68.63       50.68     15.30 o 
   0   1   9      393.27      305.87     64.33 o 
  -1   2   9      421.49      455.50     66.02 o 
   0   2   9      102.40      122.85     22.56 o 
  -2   3   9       51.45       40.48     12.07 o 
  -1   3   9       99.52       81.85     35.15 o 
   0   3   9        2.24       23.68     14.17 o 
                                                 
